# Supplementary material for: Epidemiology and Outcomes of Ventilator-Associated Pneumonia in Saudi Arabian Intensive Care Units: A Systematic Review and Meta-Analysis
Source: Microorganisms. 2026 May 19;14(5):1145. doi: 10.3390/microorganisms14051145 (PMC13209618; doi:10.3390/microorganisms14051145)
Supplement: Supplementary file 1 [file microorganisms-14-01145-s001.zip]

Archive with 1 entries (1 files):
- microorganisms-4269132-Supplementary.pdf
